# Supplementary material for: Self-testing for HIV, HBV, and HCV using finger-stick whole-blood multiplex immunochromatographic rapid test: A pilot feasibility study in sub-Saharan Africa
Source: PLoS One. 2021 Apr 9;16(4):e0249701. doi: 10.1371/journal.pone.0249701 (PMC8034751; doi:10.1371/journal.pone.0249701)
Supplement: S1 Appendix — (XLSX) [file pone.0249701.s001.xlsx]

## Sheet: Réponses au formulaire 1
Le participant declaré comprendre de lui-même la notice d'utilisation de l'autotriplex VIH-VHB-VHC?	quelle langue de la notice était utilisée	Utilisation de la notice vidéo à la demande du participant	Le participant a-t-il reconnu les différentes composantes du kit? [Observation]	Le participant a-t-il reconnu les différentes composantes du kit? [Soutien oral]	A-t-il sorti la cassette dans le sachet? [Observation]	A-t-il sorti la cassette dans le sachet? [Soutien oral]	A-t-il sorti la lingette et s'est-il correctement désinfecté le doigt? [Observation]	A-t-il sorti la lingette et s'est-il correctement désinfecté le doigt? [Soutien oral]	A-t-il essuyé les traces d'alcool avec la compresse? [Observation]	A-t-il essuyé les traces d'alcool avec la compresse? [Soutien oral]	A-t-il retiré le capuchon de l'auto-piqueur? [Observation]	A-t-il retiré le capuchon de l'auto-piqueur? [Soutien oral]	S'est-il correctement piqué au bout de doigt? [Observation]	S'est-il correctement piqué au bout de doigt? [Soutien oral]	A-t-il formé une grosse goutte de sang? [Observation]	A-t-il formé une grosse goutte de sang? [Soutien oral]	A-t-il correctement utilisé la pipette pour avoir le volume nécessaire de sang (jusqu'au trait )? [Observation]	A-t-il correctement utilisé la pipette pour avoir le volume nécessaire de sang (jusqu'au trait )? [Soutien oral]	A-t-il correctement déposé le sang dans le puits carré SANG? [Observation ]	A-t-il correctement déposé le sang dans le puits carré SANG? [Soutien oral]	A-t-il correctement déposé quatre (4) gouttes de diluant dans le puits rond DILUANT? [Observation]	A-t-il correctement déposé quatre (4) gouttes de diluant dans le puits rond DILUANT? [Soutien oral]	A-t-il enclenché un chronomètre (ou équivalent)? [Obervation]	Reussite manipulation sans faille	Soutien oral	Durée d'observation (en minute)	Interprétation bande contrôle Participant	Interprétation des résultats de l'autotriplex VIH-VHB-VHC par un utilisateur profane [VIH]	Interprétation des résultats de l'autotriplex VIH-VHB-VHC par un utilisateur profane [VHB]	Interprétation des résultats de l'autotriplex VIH-VHB-VHC par un utilisateur profane [VHC]	Interprétation bande contrôle Observateur	Interprétation des résultats de l'autotriplex VIH-VHB-VHC par un utilisateur profane [VIH]	Interprétation des résultats de l'autotriplex VIH-VHB-VHC par un utilisateur profane [VHB]	Interprétation des résultats de l'autotriplex VIH-VHB-VHC par un utilisateur profane [VHC]	Reussite interpretation Invalide	Reussite interpretation Positive	Reussite interpretation Negative	Reussite interpretation	Tranche d'age	Origine géographique	Milieu d'origine	Sexe	Si 0, êtes-vous enceinte avec le test de grossesse positif?	Etat-civil	Occupation	Réligion	Niveau d'étude	Catégorie participant	Si 1
1	1	0	1	0	1	0	1	1	1	1	1	1	1	1	1	1	1	1	1	1	1	0	1	1	0	17	1	0	0	0	1	0	0	0	1	1	1	1	2	Aru	1	1		1	3	Protestant	2	1	UDI
0	3	0	1	0	1	0	1	1	1	1	1	1	1	1	0	1	1	1	1	1	1	1	1	0	1	18	1	0	0	0	1	0	0	0	1	1	1	1	2	Aru	1	0	0	3	3	Catholique	1	1	ps
1	2	1	1	0	1	0	1	0	1	0	1	0	1	1	1	0	1	0	1	0	1	0	1	1	0	18	1	0	0	0	1	0	0	0	1	1	1	1	1	Isiro	0	0	0	2	2	Catholique	2	1	ps
0	2	0	1	1	1	1	1	1	1	1	1	1	1	1	1	1	1	1	0	1	1	1	1	0	1	22	1	0	1	0	1	0	0	0	1	1	0	0	1	Aru	1	0	0	3	2	Catholique	1	1	ps
1	3	0	1	0	1	0	1	0	1	0	1	0	1	1	1	1	0	1	1	1	1	0	1	0	1	16	1	1	0	0	1	1	1	0	1	0	1	0	2	Aru	1	1		3	2	Protestant	2	1	ps
0	3	0	0	1	1	1	1	1	1	1	1	1	1	1	1	1	1	1	0	1	1	1	1	0	1	19	1	0	0	0	1	0	0	0	1	1	1	1	1	Aru	1	0	0	3	3	Protestant	1	1	ps
1	1	1	1	0	1	0	1	0	1	0	1	0	1	0	1	0	1	0	1	0	1	0	1	1	0	20	1	0	1	0	1	0	1	0	1	1	1	1	1	Aru	1	0	0	1	2	Protestant	3	1	ps
1	1	1	1	0	1	0	1	0	1	1	1	1	1	1	1	0	1	0	1	0	1	0	1	1	0	15	1	1	1	0	1	0	1	0	1	0	1	0	1	Aru	1	0	0	1	1	Protestant	2	1	ps
1	1	0	1	0	1	0	1	0	0	0	1	0	1	0	1	0	1	0	1	0	1	1	1	0	1	12	1	0	0	1	1	0	0	0	1	1	0	0	1	Aru	1	0	0	1	2	Protestant	2	1	ps
1	1	1	1	0	1	0	1	0	1	0	1	0	1	0	1	0	1	0	1	0	1	0	1	1	0	14	1	1	0	0	1	0	0	0	1	1	0	0	1	Aru	1	1		1	1	Catholique	2	1	UDI
1	1	0	1	0	1	0	1	0	0	0	1	1	1	1	1	1	1	0	1	0	1	0	1	0	1	18	1	1	0	0	1	0	1	0	1	0	1	0	1	Aru	1	0	0	1	2	Catholique	2	1	ps
1	1	1	1	0	1	0	1	0	1	0	1	0	1	0	1	0	1	0	1	0	1	0	1	1	0	20	1	0	0	0	1	0	0	0	1	1	1	1	1	Aru	1	1		1	3	Protestant	3	1	UDI
1	1	1	1	0	1	0	1	0	1	0	1	0	1	0	1	0	1	0	1	0	1	0	1	1	0	8	1	0	0	0	1	0	0	0	1	1	1	1	2	Aru	1	0	1	3	3	Protestant	2	0	UDI
1	1	1	1	0	1	0	1	0	0	0	1	0	1	0	1	0	1	0	1	0	1	0	1	1	0	12	1	0	0	0	1	0	0	0	1	1	1	1	1	Aru	1	1		1	3	Protestant	2	1	UDI
1	1	0	1	0	1	0	1	0	1	0	1	0	1	0	1	0	1	0	1	0	1	0	1	1	0	14	1	1	0	0	1	0	0	0	1	1	0	0	1	Aru	1	0	0	1	1	Catholique	2	1	ps
1	1	1	1	0	1	0	1	0	1	0	1	1	0	1	0	1	1	0	1	0	1	0	1	0	1	24	1	0	1	0	1	0	1	0	1	1	1	1	1	Aru	1	1		1	3	Protestant	2	1	UDI
0	3	0	1	1	1	1	1	1	1	0	1	0	1	0	1	1	0	1	1	1	1	1	1	0	1	11	1	0	1	0	1	0	1	0	1	1	1	1	1	Aru	1	1		1	3	Catholique	1	1	PC
0	3	1	1	1	1	0	1	1	1	1	1	1	1	1	1	1	0	1	1	1	1	1	1	0	1	19	1	1	1	1	1	0	0	0	1	1	0	0	2	Aru	1	0	0	3	3	Protestant	1	1	PC
1	1	1	1	0	1	0	1	0	1	0	1	0	1	0	1	0	1	0	1	0	1	0	1	1	0	17	1	0	0	0	1	0	0	0	1	1	1	1	1	Aru	1	1		1	3	Protestant	2	1	PC
1	1	0	1	0	1	0	1	0	1	0	1	0	1	0	1	0	1	0	1	0	1	0	1	1	0	18	1	0	0	0	1	0	0	0	1	1	1	1	1	Aru	1	0	0	2	3	Protestant	2	1	PC
1	3	1	1	0	1	0	1	0	1	0	1	0	1	0	1	0	1	0	1	0	1	0	1	1	0	19	1	0	1	0	1	1	1	0	1	0	1	0	2	Aru	1	1		3	3	Protestant	2	1	ps
1	1	1	1	0	1	0	1	0	1	0	1	0	1	0	1	0	1	0	1	0	1	0	1	1	0	18	1	0	0	0	1	0	1	0	1	0	1	0	1	Aru	1	0	0	3	3	Protestant	2	1
1	1	1	1	0	1	0	1	0	1	0	1	0	1	0	1	0	1	0	1	0	1	0	1	1	0	20	1	0	0	0	1	0	0	0	1	1	1	1	3	Aru	1	1		3	2	Protestant	3	0
1	3	0	1	1	1	0	1	0	0	0	1	0	1	0	1	0	1	0	1	0	1	1	1	0	1	15	1	0	0	0	1	0	0	0	1	1	1	1	1	Aru	1	1		3	2	Catholique	1	1	PC
1	1	0	1	0	1	0	1	0	1	0	1	0	1	0	1	0	0	1	0	1	1	1	0	0	1	19	1	0	0	0	1	0	0	0	1	1	1	1	2	Aru	1	1		3	3	Islam	2	1	PC
1	1	0	1	0	1	0	1	0	1	0	1	0	1	0	1	0	1	0	1	0	1	0	1	1	0	13	1	0	0	0	1	0	0	0	1	1	1	1	1	Aru	1	0	0	1	3	Catholique	2	1	PC
1	1	1	1	0	1	0	1	0	1	0	1	0	1	0	1	0	1	0	1	0	1	0	1	1	0	15	1	0	0	0	1	0	0	0	1	1	1	1	3	Aru	1	1		3	2	Catholique	2	1	ps
1	3	1	1	0	1	0	1	0	1	0	1	0	1	0	1	0	1	0	1	0	1	0	1	1	0	15	1	1	0	0	1	0	0	0	1	1	0	0	3	Aru	1	1		3	3	Protestant	1	1	ps
1	1	0	1	0	1	0	1	0	1	0	1	0	1	0	1	0	1	0	1	0	1	0	1	1	0	18	1	1	0	0	1	0	0	1	1	0	1	0	1	Aru	1	1		1	2	Protestant	2	1	ps
1	1	1	1	0	1	0	1	0	1	0	1	0	1	0	1	0	1	0	1	0	1	0	1	1	0	16	1	0	1	0	1	0	1	0	1	1	1	1	3	Aru	1	0	0	1	2	Protestant	3	0
1	1	0	1	0	1	0	1	0	1	1	1	0	1	1	1	0	0	1	1	0	1	0	1	0	1	18	1	0	0	0	1	0	1	0	1	0	1	0	1	Aru	1	1		1	1	Protestant	2	0
0	3	1	1	0	1	0	1	0	1	0	1	0	1	0	1	0	0	1	1	0	1	0	1	0	1	25	1	0	1	1	1	1	0	0	1	0	1	0	3	Aru	1	1		2	3	Islam	1	1	PC
1	3	1	1	0	1	0	1	0	1	0	1	0	1	0	1	0	1	0	1	0	1	0	1	1	0	11	1	1	0	0	1	0	0	0	1	1	0	0	1	Aru	1	1		3	3	Catholique	1	1	PC
1	1	0	1	0	1	0	1	0	1	0	1	0	1	0	1	0	1	0	1	0	1	0	1	1	0	18	1	0	0	0	1	0	0	0	1	1	1	1	1	Aru	1	1		3	1	Protestant	2	1	PC
1	1	1	1	0	1	0	1	0	1	0	1	0	1	0	1	0	1	0	1	0	1	0	1	1	0	16	1	0	0	0	1	0	0	0	1	1	1	1	1	Aru	1	1		1	3	Catholique	2	1	PC
1	1	1	1	0	1	0	1	0	1	0	1	0	1	0	1	0	1	0	1	0	1	0	1	1	0	17	1	0	1	0	1	0	1	0	1	1	1	1	3	Aru	1	0		3	2	Protestant	2	0
1	1	1	1	0	1	0	1	0	1	0	1	0	1	0	1	0	1	0	1	0	1	0	1	1	0	19	1	0	0	0	1	0	0	0	1	1	1	1	2	Aru	1	0	0	3	2	Protestant	3	0
1	1	0	1	0	1	0	1	0	1	0	1	0	1	0	1	0	1	0	1	0	1	0	1	1	0	17	1	0	0	0	1	0	0	0	1	1	1	1	1	Aru	1	0	1	3	2	Protestant	3	0
1	3	1	1	0	1	0	1	0	1	0	1	0	1	0	1	0	1	0	1	0	1	0	1	1	0	22	1	1	0	1	1	0	1	0	1	0	1	0	3	Aru	1	1		2	3	Catholique	1	0
1	3	1	1	0	1	1	1	0	1	0	1	0	1	0	1	1	0	1	1	0	1	0	1	0	1	17	1	1	0	1	1	0	1	0	1	0	1	0	3	Aru	1	1		3	3	Protestant	1	0
1	1	0	1	0	1	0	1	0	1	0	1	0	1	0	1	0	1	0	1	0	1	0	1	1	0	21	1	0	0	1	1	0	0	1	1	1	1	1	3	Aru	1	1		1	2	Protestant	2	0
1	1	1	1	0	1	0	1	0	1	0	1	0	1	0	1	0	1	0	1	0	1	0	1	1	0	19	1	0	1	0	1	1	1	0	1	0	1	0	3	Aru	1	0	0	2	2	Protestant	3	0
1	1	0	1	0	1	0	1	0	1	0	1	0	1	0	1	0	1	0	1	0	1	0	1	1	0	18	1	0	1	0	1	0	1	0	1	1	1	1	1	Aru	1	1		3	2	Protestant	2	0
1	1	0	1	0	1	0	1	0	1	0	1	0	1	0	1	0	1	0	1	0	1	0	1	1	0	16	1	0	0	1	1	0	0	0	1	1	0	0	2	Aru	1	1		3	3	Islam	3	1	PC
1	1	0	1	0	1	0	1	0	1	0	1	0	1	0	1	0	1	0	1	0	1	0	1	1	0	19	1	0	0	0	1	0	0	0	1	1	1	1	2	Aru	1	1		1	3	Protestant	2	1	PC
1	3	1	1	0	1	0	1	0	1	0	1	0	1	0	1	0	1	0	1	0	1	0	1	1	0	23	1	0	0	0	1	0	0	0	1	1	1	1	1	Aru	1	1		3	3	Islam	2	1	PC
1	3	1	1	0	1	0	1	0	1	0	1	0	1	0	1	0	1	0	1	0	1	0	1	1	0	16	1	0	0	1	1	0	0	0	1	1	0	0	2	Aru	1	1		3	3	Islam	1	1	PC
1	1	1	1	0	1	0	1	0	1	0	1	0	1	0	1	0	1	0	1	0	1	0	1	1	0	18	1	0	0	0	1	0	0	0	1	1	1	1	1	Aru	1	0	0	2	3	Islam	3	1	PC
1	3	0	1	0	1	0	1	0	1	0	1	0	1	0	1	0	1	0	1	0	1	0	1	1	0	18	1	0	0	0	1	0	1	0	1	0	1	0	1	Aru	1	0	0	3	3	Catholique	1	1	PC
1	3	1	1	0	1	0	1	0	1	0	1	0	1	0	1	0	1	0	1	0	1	0	1	1	0	16	1	0	0	0	1	0	0	0	1	1	1	1	2	Aru	1	1		3	2	Catholique	1	1	PC
1	3	0	1	1	1	1	1	0	1	1	1	1	1	1	0	1	1	1	1	1	1	1	1	0	1	10	1	0	0	0	1	0	0	0	1	1	1	1	2	Aru	1	1		1	3	Autres	2	1	PC
1	1	1	1	0	1	0	1	0	0	0	1	0	1	0	1	0	1	0	1	0	1	0	1	1	0	10	1	0	0	0	1	0	0	0	1	1	1	1	1	Bunia	1	1		1	1	Protestant	3	0
1	3	0	1	1	1	0	1	1	1	1	1	0	1	1	0	1	1	1	1	1	1	1	1	0	1	11	1	1	0	0	1	1	0	0	1	1	1	1	1	Aru	1	1		1	3	Catholique	1	1	PC
1	3	1	1	0	1	0	1	0	1	0	1	0	1	0	0	0	1	0	1	0	1	0	1	0	0	6	1	0	0	0	1	0	0	0	1	1	1	1	1	Kisangani	1	1		1	3	Catholique	1	1	PC
1	3	1	1	0	1	0	1	0	1	0	1	0	1	0	1	0	1	0	1	0	1	0	1	1	0	4	1	0	0	0	1	0	0	0	1	1	1	1	2	Kisangani	1	1		3	3	Catholique	2	1	PC
1	3	1	1	0	1	0	1	0	0	1	1	1	1	1	1	1	1	1	1	0	1	1	1	0	1	5	1	0	0	0	1	0	0	0	1	1	1	1	1	Kisangani	1	1		1	3	Autres	1	1	PC
1	3	1	1	0	1	0	1	0	1	0	1	0	1	0	1	0	1	0	1	0	1	0	1	1	0	4	1	1	0	0	1	1	0	0	1	1	1	1	3	Kisangani	1	1		3	3	Catholique	2	1	PC
1	3	0	1	0	1	0	1	0	1	0	1	0	1	0	1	0	1	0	1	0	1	0	1	1	0	6	1	1	0	0	1	1	0	0	1	1	1	1	2	Kisangani	1	1		3	3	Autres	1	1	PC
1	3	0	1	0	1	1	1	0	1	1	1	0	1	1	0	0	0	0	1	1	1	1	1	0	1	15	1	1	0	0	1	1	0	0	1	1	1	1	3	Kisangani	1	1		3	2	Autres	1	1	PC
1	3	1	0	0	1	0	1	0	1	0	1	0	1	0	1	0	0	0	1	0	1	0	1	0	0	22	1	0	0	0	1	0	0	0	1	1	1	1	1	Kisangani	1	1		2	2	Autres	1	1	PC
1	3	0	1	0	1	0	1	0	1	1	1	0	1	0	1	1	0	1	1	0	1	1	1	0	1	23	1	0	0	0	1	0	0	0	1	1	1	1	1	Kisangani	1	1		3	2	Catholique	1	1	PC
1	3	0	1	0	1	1	1	1	1	1	0	1	1	1	1	1	0	1	1	0	1	0	1	0	1	18	1	0	1	0	1	0	1	0	1	1	1	1	2	Kisangani	1	1		1	2	Catholique	1	1	PC
1	3	1	1	0	1	0	1	1	1	0	1	0	1	1	1	1	1	1	1	0	1	0	1	1	1	17	1	0	0	0	1	0	0	0	1	1	1	1	2	Kisangani	1	1		2	2	Islam	1	1	PC
1	3	0	1	0	1	0	1	0	1	0	0	0	1	1	1	1	0	1	1	0	1	1	1	0	1	30	1	0	0	0	1	0	0	0	1	1	1	1	1	Kisangani	1	1		1	2	Protestant	2	1	PC
1	2	1	1	0	1	0	1	0	1	0	1	0	1	0	1	0	1	0	1	0	1	0	1	1	0	25	1	0	0	0	1	0	0	0	1	1	1	1	1	Kisangani	1	1		1	2	Catholique	2	1	PC
1	3	1	1	0	1	0	1	1	1	1	1	0	1	0	1	1	1	1	1	1	1	0	1	1	1	4	1	0	0	0	1	0	0	0	1	1	1	1	1	Kisangani	1	1		1	3	Islam	1	1	PC
1	3	0	1	0	1	0	1	0	1	0	1	0	1	0	1	1	1	1	1	0	1	0	1	1	1	6	1	0	0	0	1	0	0	0	1	1	1	1	1	Kisangani	1	1		1	3	Catholique	1	1	PC
1	3	0	1	0	1	0	1	1	1	0	1	0	0	1	1	1	0	1	1	1	1	1	1	0	1	11	1	0	0	0	1	0	0	0	1	1	1	1	3	Kisangani	1	1		3	3	Catholique	1	1	PC
1	3	0	1	0	1	0	1	1	1	1	1	0	1	1	1	1	0	1	1	1	1	1	1	0	1	6	1	0	0	0	1	0	0	0	1	1	1	1	2	Kisangani	1	1		3	3	Catholique	1	1	PC
1	2	1	1	0	1	0	1	0	1	0	1	0	1	1	1	0	1	0	1	1	1	0	1	1	1	4	1	0	0	0	1	0	0	0	1	1	1	1	3	Kisangani	1	1		1	2	Catholique	1	1	PC
1	2	0	1	0	1	0	1	1	1	0	1	0	1	1	1	0	0	1	1	1	1	1	1	0	1	7	1	0	0	0	1	0	0	0	1	1	1	1	2	Kisangani	1	1		1	3	Autres	1	1	PC
1	1	0	1	1	1	1	1	1	1	1	1	1	1	0	0	1	1	0	1	1	1	1	1	0	1	15	1	0	0	0	1	0	1	0	1	0	1	0	2	Kisangani	1	1		3	3	Autres	1	1	PC
1	3	0	1	1	1	1	1	0	1	0	1	1	1	1	0	1	1	1	1	1	1	1	1	0	1	16	1	0	0	0	1	0	0	0	1	1	1	1	1	Kisangani	1	1		1	2	Catholique	3	1	PC
1	3	0	1	1	1	1	1	1	1	1	1	1	1	1	1	1	0	1	1	1	1	1	1	0	1	14	1	0	0	0	1	0	0	0	1	1	1	1	2	Kisangani	1	1		3	2	Catholique	1	1	PC
1	1	1	1	0	1	0	1	0	1	0	1	0	1	0	1	0	1	0	1	0	1	0	1	1	0	5	1	0	0	0	1	0	0	0	1	1	1	1	2	Kisangani	1	1		3	3	Protestant	3	1	PC
1	3	0	1	1	1	1	1	1	1	1	0	1	0	1	1	1	1	1	1	1	1	1	1	0	1	15	1	0	0	0	1	0	0	0	1	1	1	1	1	Kisangani	1	1		1	1	Catholique	3	1	UDI
1	3	0	1	1	1	1	1	1	1	1	1	1	1	1	1	1	0	1	0	1	1	1	1	0	1	24	1	0	0	0	1	0	0	0	1	1	1	1	1	Bunia	1	1		1	3	Catholique	2	0
1	1	0	1	1	1	1	1	1	1	1	1	1	1	1	1	1	0	1	1	1	1	1	1	0	1	25	1	0	0	0	1	0	0	0	1	1	1	1	1	Bunia	1	1		1	3	Catholique	2	0
1	3	0	1	1	1	1	1	1	1	1	1	1	1	1	1	1	0	1	1	1	1	1	1	0	1	28	1	0	0	0	1	0	0	0	1	1	1	1	1	Bunia	1	1		1	3	Protestant	2	0
1	3	1	1	1	1	1	1	1	1	1	1	1	1	1	1	1	0	1	0	1	1	1	1	0	1	18	1	0	0	0	1	0	0	0	1	1	1	1	1	Bunia	1	1		3	3	Protestant	1	0
1	1	0	1	1	1	1	1	1	1	1	1	1	1	1	1	1	0	1	1	1	1	1	1	0	1	20	1	0	0	0	1	0	0	0	1	1	1	1	1	Bunia	1	1		1	3	Autres	2	0
1	2	1	1	1	1	1	1	1	1	1	1	1	1	0	1	1	0	1	1	1	1	1	1	0	1	20	1	0	0	0	1	0	0	0	1	1	1	1	3	Bunia	1	1		1	3	Autres	1	0
1	2	0	1	0	1	0	1	0	1	0	1	1	1	1	1	1	0	1	1	1	1	1	1	0	1	17	1	0	1	0	1	0	1	0	1	1	1	1	3	Bunia	1	0	0	3	2	Protestant	1	0
1	1	1	1	1	1	1	1	1	1	1	1	1	1	1	1	1	0	1	1	1	1	1	1	0	1	17	1	0	0	0	1	0	0	0	1	1	1	1	1	Bunia	1	0	0	1	3	Protestant	2	1	ps
1	1	0	1	0	1	0	1	0	1	0	1	1	1	1	1	1	0	1	1	1	1	1	1	0	1	15	1	0	0	0	1	0	0	0	1	1	1	1	1	Bunia	1	1		1	3	Protestant	2	0
1	2	0	1	1	1	1	1	1	1	1	1	1	1	1	1	1	0	1	1	1	1	1	1	0	1	25	1	0	0	0	1	0	0	0	1	1	1	1	1	Bunia	1	0	0	1	3	Protestant	2	1	ps
1	1	0	1	1	1	1	1	1	1	1	1	1	1	1	1	1	0	1	1	1	1	1	1	0	1	25	1	0	0	0	1	0	0	0	1	1	1	1	2	Bunia	1	1		1	3	Protestant	2	0
1	1	0	1	1	1	1	1	1	1	1	0	1	0	1	1	1	0	1	1	1	1	1	1	0	1	25	1	0	0	0	1	0	0	0	1	1	1	1	1	Bunia	1	1		1	3	Catholique	2	0
1	1	0	1	1	0	1	1	1	0	1	1	1	1	1	0	1	0	1	1	1	1	1	0	0	1	28	1	0	0	0	1	0	0	0	1	1	1	1	1	Bunia	1	1	0	1	3	Catholique	1	0
1	3	0	1	1	1	1	1	1	1	1	1	1	1	1	1	1	0	1	1	1	1	1	1	0	1	25	1	0	0	0	1	0	0	0	1	1	1	1	2	Bunia	1	1		1	2	Catholique	2	0
1	1	0	1	1	1	1	1	1	1	1	0	1	1	1	1	1	0	1	1	1	1	1	1	0	1	20	1	0	1	0	1	0	1	0	1	1	1	1	1	Bunia	1	1		3	3	Protestant	2	0
1	3	1	1	1	1	1	1	1	1	1	1	1	1	1	0	1	0	1	1	1	1	1	1	0	1	20	1	0	0	0	1	0	0	0	1	1	1	1	2	Bunia	1	1	0	1	3	Protestant	2	0
1	3	0	1	1	1	1	1	1	1	1	1	1	1	1	1	1	0	1	1	1	1	1	1	0	1	20	1	0	0	0	1	0	0	0	1	1	1	1	1	Bunia	1	1		3	3	Protestant	2	0
1	1	1	1	0	1	0	1	0	1	0	1	0	1	0	1	0	1	0	1	0	1	0	1	1	0	14	1	0	0	0	1	0	0	0	1	1	1	1	1	Bunia	1	1		1	3	Catholique	2	0
1	3	0	1	1	1	1	1	1	1	1	0	1	0	1	0	1	0	1	1	1	1	1	1	0	1	30	1	0	1	0	1	0	1	0	1	1	1	1	1	Bunia	1	1		1	3	Catholique	1	0
1	3	0	1	1	1	1	1	1	1	1	1	1	1	1	0	1	0	1	1	1	1	1	1	0	1	28	1	0	0	0	1	0	0	0	1	1	1	1	2	Bunia	1	1		1	3	Catholique	2	0
1	3	0	1	1	0	1	1	1	1	1	1	1	1	1	1	1	0	1	1	1	1	1	1	0	1	25	1	0	0	0	1	0	0	0	1	1	1	1	2	Bunia	1	1		3	3	Protestant	1	1	UDI
1	1	1	1	0	1	0	1	0	1	0	1	0	1	0	1	0	1	0	1	0	1	0	1	1	0	20	1	0	0	0	1	0	0	0	1	1	1	1	1	Bunia	1	1		1	3	Catholique	2	0
1	1	1	1	0	1	0	1	0	1	0	1	0	1	0	1	0	1	0	1	0	1	0	1	1	0	15	1	0	0	0	1	1	0	0	1	0	1	0	1	Bunia	1	1		1	3	Protestant	2	0
1	1	1	1	0	1	0	1	0	1	0	1	0	1	0	1	0	1	0	1	0	1	0	1	1	0	26	1	0	0	0	1	0	0	0	1	1	1	1	1	Bunia	1	0	0	1	1	Protestant	2	1	ps
1	1	0	1	0	1	0	1	0	1	0	1	1	1	0	1	1	1	1	1	1	1	0	1	1	1	17	1	0	0	0	1	0	0	0	1	1	1	1	1	Bunia	1	0	0	1	3	Catholique	2	1	ps
1	2	0	1	0	1	1	1	1	1	1	1	1	1	1	1	1	0	1	1	1	1	1	1	0	1	30	1	0	1	0	1	0	1	0	1	1	1	1	1	Bunia	1	0	0	1	3	Catholique	1	1	ps
1	2	1	1	1	1	1	1	1	1	1	1	1	0	1	0	1	1	1	1	1	1	1	1	0	1	14	1	0	0	0	1	0	0	0	1	1	1	1	3	Bunia	1	1	0	3	2	Protestant	2	0
1	2	0	1	0	1	1	1	1	1	1	1	1	1	1	1	1	0	1	1	1	1	1	1	0	1	29	1	0	0	0	1	0	0	0	1	1	1	1	1	Bunia	1	0	0	1	3	Protestant	2	0
1	2	0	1	1	1	1	1	1	1	1	1	1	1	1	1	1	0	1	1	1	1	1	1	0	1	30	1	0	0	0	1	0	0	0	1	1	1	1	2	Bunia	1	0		1	3	Protestant	2	1	ps
0	3	1	0	1	1	1	1	1	1	1	1	1	1	1	1	1	0	1	1	1	1	1	1	0	1	19	1	0	0	0	1	0	0	0	1	1	1	1	1	Bunia	1	1		1	3	Catholique	1	0
1	2	1	1	1	1	1	1	1	1	1	1	1	1	1	1	1	1	1	1	1	1	1	1	1	1	20	1	1	0	0	1	1	0	0	1	1	1	1	1	Bunia	1	0	0	1	3	Catholique	1	1	ps
1	1	0	1	1	1	1	1	1	1	1	1	1	1	1	1	1	0	1	1	1	1	1	1	0	1	22	1	1	0	0	1	1	0	0	1	1	1	1	1	Bunia	1	1		1	3	Catholique	2	0
1	1	1	1	0	1	0	1	0	1	0	1	0	1	0	1	0	1	0	1	0	1	0	1	1	0	27	1	0	0	0	1	0	0	0	1	1	1	1	1	Bunia	1	1		1	3	Catholique	2	0
1	1	0	1	0	1	0	1	0	1	0	1	1	1	1	0	1	0	1	1	1	1	1	1	0	1	20	1	0	1	0	1	0	1	0	1	1	1	1	1	Bunia	1	1		1	3	Catholique	2	0
1	2	1	1	0	1	0	1	0	1	0	1	0	1	1	1	1	0	1	1	1	1	1	1	0	1	26	1	1	0	0	1	1	0	0	1	1	1	1	3	Bunia	1	1		3	3	Protestant	2	0
1	1	0	1	1	1	1	1	1	1	1	1	1	1	1	1	1	0	1	1	1	1	1	1	0	1	26	1	0	0	0	1	0	0	0	1	1	1	1	1	Bunia	1	1		1	3	Catholique	2	0
1	3	0	1	1	1	1	1	1	1	1	1	1	1	1	0	1	0	1	1	1	1	1	1	0	1	26	1	0	0	0	1	0	0	0	1	1	1	1	1	Bunia	1	1		1	3	Protestant	2	0
1	1	1	1	0	1	0	1	0	1	0	1	0	1	0	0	1	0	1	1	1	1	1	1	0	1	25	1	0	1	0	1	0	1	0	1	1	1	1	1	Bunia	1	1		1	2	Protestant	2	0
1	2	0	1	0	1	0	0	1	0	1	1	1	1	1	1	1	0	1	1	1	1	1	1	0	1	21	1	0	0	0	1	0	0	0	1	1	1	1	1	Bunia	1	1		1	3	Protestant	2	0
1	3	0	1	0	1	0	1	0	1	1	1	1	1	1	1	1	0	1	1	1	1	1	1	0	1	24	1	0	0	0	1	0	0	0	1	1	1	1	1	Bunia	1	1		1	3	Catholique	1	0
1	1	0	1	0	1	0	1	0	1	1	1	1	1	1	0	1	0	1	1	1	1	1	1	0	1	28	1	0	0	0	1	0	0	0	1	1	1	1	2	Bunia	1	1		1	3	Protestant	2	0
1	1	0	1	0	1	0	1	0	1	0	0	1	0	1	0	1	0	1	0	1	0	1	0	0	1	30	0	0	0	0	0	0	0	0	1	1	1	1	1	Bunia	1	1		1	3	Catholique	1	0
1	3	0	1	0	1	0	1	0	1	0	1	0	1	0	1	0	1	1	1	0	1	0	1	1	1	20	1	0	0	0	1	0	0	0	1	1	1	1	1	Bunia	1	1		1	3	Catholique	2	1	PC
1	3	0	1	0	1	0	1	0	0	1	0	1	0	1	0	1	0	1	1	1	1	1	1	0	1	25	1	0	0	0	1	0	0	0	1	1	1	1	2	Bunia	1	1		1	3	Catholique	2	1	UDI
1	1	1	1	0	1	0	1	0	1	0	1	0	1	0	1	0	1	0	1	0	1	0	1	1	0	20	1	0	0	0	1	0	0	0	1	1	1	1	2	Bunia	1	1		1	3	Catholique	2	0
1	1	1	1	0	1	0	1	0	1	1	1	1	1	1	1	1	1	1	1	1	1	1	1	1	1	20	1	1	0	0	1	1	0	0	1	1	1	1	1	Bunia	1	1		1	3	Protestant	2	0
1	1	0	1	0	1	0	1	0	1	0	1	0	1	1	1	1	1	1	1	1	1	1	1	1	1	25	1	0	1	0	1	0	1	0	1	1	1	1	1	Bunia	1	1		1	3	Catholique	2	0
1	1	0	1	1	1	1	1	1	1	1	1	1	1	1	1	1	1	1	1	1	1	1	1	1	1	30	1	0	0	0	1	0	0	0	1	1	1	1	1	Bunia	1	1		1	3	Catholique	2	0
1	3	1	1	0	1	0	1	0	1	0	1	1	1	1	0	1	0	1	1	1	1	1	1	0	1	21	1	0	1	0	1	0	1	0	1	1	1	1	1	Bunia	1	1		1	3	Catholique	2	0
1	3	0	0	1	1	0	0	1	1	0	1	1	0	1	0	1	0	1	1	1	1	0	1	0	1	21	1	1	0	0	1	1	0	0	1	1	1	1	2	Isiro	0	0	0	2	3	Catholique	2	0
1	3	0	1	0	1	0	0	1	0	1	1	0	0	1	1	0	0	1	1	0	1	0	0	0	1	18	1	0	0	0	1	0	0	0	1	1	1	1	3	Isiro	0	0	0	2	3	Autres	1	0
1	3	1	1	0	1	0	1	0	1	0	1	0	1	0	1	0	1	0	1	0	1	0	1	1	0	33	1	1	0	0	1	1	0	0	1	1	1	1	1	Isiro	0	0	0	2	3	Protestant	2	1	ps
1	3	0	0	1	1	0	0	1	1	0	1	0	1	0	0	1	0	1	1	0	1	0	1	0	1	25	1	1	1	0	1	1	1	0	1	1	1	1	2	Isiro	0	0	0	3	2	Autres	2	0
1	3	0	1	0	1	0	0	1	0	1	1	1	1	0	0	1	0	1	1	0	1	0	1	0	1	42	1	0	0	0	1	1	0	0	1	0	1	0	1	Isiro	0	0	0	1	1	Catholique	2	1	ps
1	3	0	0	1	1	0	0	1	1	1	0	1	0	1	1	0	1	0	1	0	1	0	0	0	1	34	1	1	1	0	1	1	1	0	1	1	1	1	3	Isiro	0	1		3	2	Autres	2	0
1	3	0	0	1	1	1	0	1	0	1	1	0	0	1	0	1	0	1	1	1	0	1	0	0	1	41	0	1	0	0	1	1	0	0	0	0	1	0	1	Isiro	0	0	0	1	1	Catholique	1	1	ps
1	3	0	1	0	1	0	0	1	1	0	1	0	0	1	1	0	0	1	1	0	0	1	1	0	1	31	1	0	0	0	1	0	0	0	1	1	1	1	1	Isiro	0	1		3	3	Islam	2	0
1	3	0	0	1	1	0	0	1	0	1	1	0	0	1	0	1	0	1	0	1	0	1	1	0	1	42	1	0	0	0	1	1	0	0	1	0	1	0	1	Isiro	0	0	0	3	3	Protestant	1	0
1	3	0	0	1	1	0	1	1	1	0	1	0	0	1	0	1	0	1	0	1	0	1	0	0	1	43	0	0	0	0	0	0	0	0	1	1	1	1	1	Isiro	0	0	0	3	3	Protestant	1	0
1	3	0	0	1	1	1	0	1	1	1	1	0	0	1	0	1	0	1	0	1	0	1	0	0	1	45	1	0	0	0	1	1	0	0	1	0	1	0	1	Isiro	0	0	1	3	3	Protestant	1	0
1	3	0	0	1	1	0	0	1	1	1	1	0	0	1	1	0	0	1	0	1	0	1	1	0	1	46	0	0	0	0	0	0	0	0	1	1	1	1	2	Isiro	0	1		3	2	Autres	1	0
1	3	0	0	1	1	0	0	1	1	1	1	0	0	1	1	0	0	1	1	0	1	0	1	0	1	45	1	0	1	0	1	0	0	0	1	1	0	0	1	Isiro	0	0	0	3	3	Protestant	1	0
1	1	0	1	0	1	0	1	0	1	0	1	0	1	0	1	0	0	1	1	0	1	0	1	0	1	42	1	1	1	0	1	0	1	0	1	0	1	0	1	Isiro	0	0	0	3	3	Autres	2	0
1	1	0	1	0	1	0	1	0	1	0	1	0	1	0	1	0	0	1	1	0	1	0	1	0	1	46	1	0	0	0	1	0	0	0	1	1	1	1	3	Isiro	0	0	1	3	3	Catholique	2	0
1	1	0	1	0	1	0	1	0	1	0	1	0	1	0	1	0	0	1	1	0	1	0	1	0	1	32	1	1	0	0	1	1	0	0	1	1	1	1	2	Isiro	0	1		2	2	Protestant	2	1	UDI
1	1	0	1	0	1	0	1	0	1	0	1	0	1	0	1	0	0	1	1	0	1	0	1	0	1	25	1	1	1	1	1	0	1	0	1	0	1	0	1	Isiro	0	1		1	3	Catholique	2	0
1	1	0	1	1	1	1	0	1	1	0	1	0	1	0	1	0	0	1	1	0	1	0	1	0	1	34	1	1	0	0	1	1	0	0	1	1	1	1	1	Isiro	0	0	0	3	1	Catholique	2	1	UDI
1	1	0	1	0	1	0	0	1	1	0	1	0	0	1	1	0	0	1	1	0	0	1	1	0	1	31	0	0	0	0	0	0	0	0	1	1	1	1	1	Isiro	0	0	0	1	3	Catholique	2	1	ps
1	3	0	0	1	0	1	0	1	1	0	1	0	0	1	0	1	0	1	0	1	0	1	0	0	1	51	1	0	0	0	1	0	0	0	1	1	1	1	3	Isiro	0	0	0	3	3	Catholique	1	0
1	1	0	1	0	1	0	1	0	1	0	1	0	0	1	0	1	0	1	1	0	0	1	1	0	1	27	1	0	1	0	1	0	1	0	1	1	1	1	1	Isiro	0	0	0	3	2	Protestant	2	0
1	3	0	1	0	1	0	0	1	1	0	1	0	0	1	1	0	0	1	1	0	0	1	1	0	1	37	0	1	0	0	1	1	0	0	0	0	1	0	1	Isiro	0	1		2	2	Islam	2	0
1	1	0	1	0	1	0	0	1	1	0	1	0	1	0	0	1	0	1	1	0	1	0	1	0	1	36	1	0	0	1	1	0	0	1	1	1	1	1	3	Isiro	0	1		3	2	Catholique	3	0
1	1	1	1	0	1	0	0	1	1	0	1	0	1	0	0	1	0	1	1	0	0	1	1	0	1	30	0	1	0	0	0	0	0	0	1	1	0	0	1	Isiro	0	0	0	1	3	Autres	2	1	ps
1	3	0	0	1	1	0	0	1	0	1	1	0	0	1	0	1	0	1	0	1	0	1	0	0	1	24	0	0	0	0	0	0	0	0	1	1	1	1	3	Isiro	0	0	0	2	3	Catholique	1	0
1	1	0	1	0	1	0	1	0	1	0	1	0	0	1	1	0	1	0	1	0	1	0	1	0	1	32	1	1	0	0	1	1	0	0	1	1	1	1	2	Isiro	0	1		3	2	Catholique	2	0
1	1	0	0	1	1	0	0	1	1	0	1	0	0	1	1	0	0	1	0	1	1	0	1	0	1	35	1	0	0	0	1	0	0	0	1	1	1	1	2	Isiro	0	0	1	3	3	Catholique	2	0
1	3	0	1	0	0	1	0	1	1	0	0	1	0	1	1	0	0	1	1	0	1	0	0	0	1	37	1	0	0	0	1	0	0	0	1	1	1	1	1	Isiro	0	0	0	1	3	Catholique	2	1	ps
1	1	0	1	0	1	0	1	0	1	0	1	0	0	1	0	1	0	1	1	0	1	0	1	0	1	33	1	1	0	0	1	0	1	0	1	0	1	0	1	Isiro	0	0	0	1	1	Catholique	2	1	ps
1	3	0	0	1	0	1	1	0	1	0	1	0	0	1	0	1	0	1	0	1	1	0	1	0	1	46	1	0	1	0	1	0	1	0	1	1	1	1	2	Isiro	0	0	1	3	3	Protestant	1	0
1	3	0	1	0	1	0	1	0	0	1	1	0	1	0	0	1	0	1	1	0	0	1	1	0	1	29	1	0	0	0	1	0	0	0	1	1	1	1	1	Isiro	0	0	0	1	1	Protestant	2	1	ps
1	3	0	0	1	0	1	0	1	0	1	0	1	0	1	0	1	0	1	0	1	0	1	1	0	1	41	0	0	0	0	0	0	0	0	1	1	1	1	1	Isiro	0	0	1	3	3	Protestant	1	0
1	1	0	1	0	1	0	1	0	1	0	1	0	1	0	1	0	0	1	1	0	1	0	1	0	1	32	1	0	0	0	1	0	0	0	1	1	1	1	3	Isiro	0	0	0	1	2	Catholique	3	0
1	3	0	0	1	1	0	0	1	0	1	1	0	0	1	0	1	0	1	0	1	0	1	1	0	1	39	1	0	1	0	0	0	0	0	0	1	0	0	1	Isiro	0	1		1	1	Autres	1	0
1	1	0	1	0	1	0	1	0	1	0	1	0	0	1	0	1	0	1	0	1	1	0	1	0	1	30	1	0	0	0	1	0	0	0	1	1	1	1	2	Isiro	0	0	0	1	3	Autres	2	1	ps
1	3	0	0	1	1	0	0	1	0	1	0	1	0	1	0	1	0	1	0	1	1	0	0	0	1	51	1	0	0	0	1	0	0	0	1	1	1	1	1	Isiro	0	0	0	3	3	Catholique	1	0
1	3	0	1	0	1	0	0	1	0	1	0	1	1	0	0	1	0	1	1	0	1	0	1	0	1	32	1	0	0	0	1	0	0	0	1	1	1	1	2	Isiro	0	0	0	1	3	Autres	2	1	ps
1	3	0	1	0	1	0	0	1	1	0	1	0	1	0	1	0	1	0	1	0	1	0	1	0	1	36	1	0	0	0	1	0	0	0	1	1	1	1	1	Isiro	0	0	1	3	3	Islam	2	0
1	1	0	1	0	1	0	1	0	1	0	1	0	0	1	0	1	1	0	1	0	1	0	1	0	1	31	1	0	0	0	1	0	0	0	1	1	1	1	3	Isiro	0	1		3	2	Catholique	2	1	PC
1	1	0	1	0	1	0	0	1	0	1	1	0	1	0	1	0	0	1	0	1	1	0	1	0	1	36	1	0	0	0	1	0	0	0	1	1	1	1	3	Isiro	0	0	0	1	3	Catholique	3	1	PC
1	3	1	1	1	1	1	1	1	1	1	1	1	1	1	1	1	1	1	1	1	1	1	1	1	1	27	1	0	0	0	1	0	0	0	1	1	1	1	2	Kisangani	1	0	0	3	2	Autres	2	0
1	1	1	1	0	1	0	1	0	1	0	1	0	1	0	1	0	1	0	1	0	1	0	1	1	0	20	1	0	0	0	1	0	0	0	1	1	1	1	1	Kisangani	1	0	0	1	1	Catholique	3	0
1	1	1	1	1	1	0	1	0	1	1	1	0	1	0	1	1	1	1	1	0	1	1	1	1	1	15	1	0	0	0	1	0	0	0	1	1	1	1	1	Kisangani	1	1		1	1	Catholique	2	0
1	1	0	1	0	1	0	1	0	1	0	1	0	1	0	1	1	1	1	1	0	1	0	1	1	1	24	1	0	0	0	1	0	0	0	1	1	1	1	1	Kisangani	1	0	0	1	1	Catholique	2	1	ps
1	1	1	1	0	1	0	1	0	1	0	1	0	1	0	1	1	1	1	1	0	1	0	1	1	1	25	1	0	0	0	1	0	0	0	1	1	1	1	1	Kisangani	1	0	0	1	3	Autres	2	1	ps
1	3	1	1	0	1	0	1	1	1	0	1	1	1	1	1	1	1	1	1	1	1	1	0	0	1	12	1	0	0	0	1	0	0	0	1	1	1	1	2	Kisangani	1	0	0	3	2	Autres	1	0
1	1	1	1	0	1	0	1	0	1	0	1	0	1	0	1	0	1	0	1	0	1	0	1	1	0	10	1	0	0	0	1	0	0	0	1	1	1	1	1	Kisangani	1	0	0	1	3	Autres	2	1	ps
1	3	0	1	0	0	1	1	0	1	0	1	1	1	1	1	1	1	1	1	1	1	1	1	0	1	15	1	0	0	0	1	0	0	0	1	1	1	1	1	Kisangani	1	0	1	2	3	Autres	2	1	ps
1	1	1	1	0	1	0	1	0	1	0	1	0	1	0	1	1	1	1	1	0	1	0	1	1	1	7	1	0	0	0	1	0	0	0	1	1	1	1	1	Kisangani	1	0	0	1	1	Autres	2	1	ps
1	1	1	1	0	1	0	1	0	1	0	1	0	1	0	1	0	1	0	1	0	1	0	1	1	0	22	1	0	0	0	1	0	0	0	1	1	1	1	1	Kisangani	1	1		3	1	Autres	2	1	ps
1	1	1	1	0	1	0	1	1	1	0	1	0	1	0	1	0	1	0	1	0	1	0	1	1	1	27	1	0	0	0	1	0	0	0	1	1	1	1	1	Kisangani	1	1		1	1	Catholique	2	1	ps
1	3	1	1	0	1	0	1	0	1	0	1	0	1	0	1	1	1	1	1	1	1	1	1	1	1	12	1	0	0	0	1	0	0	0	1	1	1	1	1	Kisangani	1	1		1	3	Autres	1	1	PC
1	3	0	1	0	1	0	1	0	1	0	1	1	1	1	1	1	1	1	1	1	1	1	1	1	1	6	1	0	0	1	1	0	0	0	1	1	1	1	2	Kisangani	1	0	0	1	3	Autres	1	1	ps
1	3	1	1	0	1	0	1	0	1	0	1	0	1	0	1	1	1	1	1	1	1	1	1	1	1	24	1	0	0	0	1	0	0	0	1	1	1	1	1	Kisangani	1	0	0	1	3	Autres	1	1	ps
1	1	1	1	0	1	0	1	0	1	0	1	0	1	0	1	1	1	1	1	0	1	0	1	1	1	23	1	0	0	0	1	0	0	0	1	1	1	1	1	Kisangani	1	0	0	1	1	Autres	2	1	ps
1	3	0	1	1	1	0	1	0	1	0	1	1	1	1	0	1	0	1	1	1	1	0	1	0	1	16	1	0	1	0	1	0	1	0	1	1	1	1	1	Kisangani	1	0	0	1	1	Catholique	1	1	ps
1	3	1	1	0	1	0	1	0	1	0	1	1	1	1	1	1	1	1	1	1	1	0	1	1	1	33	1	0	0	0	1	0	0	0	1	1	1	1	2	Kisangani	1	1		3	2	Catholique	2	1	ps
1	1	1	1	0	1	0	1	1	1	0	1	0	1	0	1	1	1	1	1	1	1	1	1	1	1	15	1	0	0	0	1	0	0	0	1	1	1	1	1	Kisangani	1	0	0	1	1	Autres	2	1	ps
1	3	0	1	1	1	1	1	1	1	1	1	1	1	1	1	1	0	1	1	1	1	1	0	0	1	3	1	0	0	0	1	0	0	0	1	1	1	1	2	Kisangani	1	0	0	1	2	Catholique	1	1	ps
1	3	1	1	1	1	1	1	1	1	1	1	1	1	1	1	1	1	1	1	1	1	1	1	1	1	24	1	0	0	0	1	0	0	0	1	1	1	1	1	Kisangani	1	1		1	1	Catholique	2	1	ps
1	3	1	1	0	1	0	1	0	1	0	1	1	1	1	1	1	1	1	1	1	1	1	1	1	1	9	1	0	0	0	1	0	0	0	1	1	1	1	1	Kisangani	1	0	0	1	1	Autres	1	1	ps
1	1	0	1	0	1	0	1	0	1	1	1	0	1	1	1	0	1	1	1	0	1	0	1	1	1	27	1	0	1	0	1	0	1	0	1	1	1	1	1	Kisangani	1	0		3	3	Protestant	3	0
1	3	0	1	1	1	0	1	0	1	0	1	0	1	0	0	1	0	1	1	0	1	1	1	0	1	19	1	1	0	0	1	1	0	0	1	1	1	1	3	Kisangani	1	1		3	2	Autres	1	0
1	3	1	1	0	1	0	1	0	1	0	1	0	1	0	1	0	1	0	1	0	1	0	1	1	0	24	1	0	0	0	1	0	0	0	1	1	1	1	1	Kisangani	1	0	0	1	3	Autres	2	0
1	1	1	1	0	1	0	1	0	1	0	1	1	1	0	1	0	1	0	1	1	1	0	1	1	1	25	1	0	0	0	1	0	0	0	1	1	1	1	1	Kisangani	1	1		1	3	Catholique	2	1	UDI
1	2	0	1	0	1	0	1	0	1	1	1	0	1	1	0	1	1	1	1	0	1	0	1	0	1	20	1	1	1	0	1	1	1	0	1	1	1	1	1	Kisangani	1	0	0	1	3	Protestant	1	1	ps
1	3	1	1	0	1	0	1	0	1	0	1	0	1	0	1	0	1	0	1	0	1	0	1	1	0	28	1	0	0	0	1	0	0	0	1	1	1	1	1	Kisangani	1	0	0	1	1	Catholique	2	0
1	3	0	1	0	1	0	1	1	1	0	1	0	1	0	1	0	1	0	1	0	1	0	1	1	1	14	1	1	0	0	1	1	0	0	1	1	1	1	2	Kisangani	1	1		3	3	Autres	2	1	UDI
1	3	0	1	0	1	0	1	0	1	1	1	0	1	1	0	0	1	1	1	0	1	0	1	0	1	23	1	0	1	0	1	0	1	0	1	1	1	1	2	Kisangani	1	0	0	2	3	Autres	2	1	ps
1	1	1	1	0	1	0	1	0	1	0	1	0	1	1	1	0	1	0	1	0	1	0	1	1	1	23	1	0	0	0	1	0	0	0	1	1	1	1	1	Kisangani	1	0	0	1	3	Autres	2	1	ps
1	3	1	1	0	1	0	1	0	1	0	1	0	1	0	1	0	1	0	1	0	1	0	1	1	0	17	1	0	0	0	1	0	0	0	1	1	1	1	1	Kisangani	1	1		1	3	Autres	2	0
1	2	0	1	0	1	0	1	0	1	0	1	0	1	0	1	0	1	0	1	0	1	0	1	1	0	21	1	0	0	0	1	0	0	0	1	1	1	1	1	Kisangani	1	1		1	3	Autres	2	0
1	3	0	1	0	1	0	1	0	1	0	1	0	1	0	0	0	1	0	1	0	1	0	1	0	0	26	1	0	1	0	1	0	1	0	1	1	1	1	1	Kisangani	1	0	0	1	1	Catholique	2	0
1	3	0	1	0	1	0	1	0	1	1	1	0	1	1	0	0	1	1	1	1	1	0	1	0	1	22	1	0	0	0	1	0	0	0	1	1	1	1	1	Kisangani	1	0	0	3	3	Autres	2	0
1	2	0	1	0	1	0	1	0	1	1	1	0	1	0	0	0	1	1	1	0	1	1	1	0	1	20	1	0	0	0	1	0	0	0	1	1	1	1	1	Kisangani	1	0	0	1	3	Autres	1	0
1	3	0	1	0	1	0	1	0	1	1	1	1	1	0	1	1	0	1	1	0	1	0	1	0	1	29	1	0	0	0	1	0	0	0	1	1	1	1	3	Kisangani	1	1		3	3	Protestant	2	0
0	3	1	1	0	1	0	1	0	1	0	1	0	0	1	0	1	1	0	1	0	1	0	1	0	1	17	1	0	1	0	1	1	0	0	1	0	1	0	1	Ariwara	0	1		1	3	Protestant	2	0
1	3	0	0	1	1	0	1	0	1	0	1	1	0	1	0	1	0	1	1	1	1	0	0	0	1	23	1	0	1	0	1	0	1	0	1	1	1	1	2	Ariwara	0	1		3	2	Protestant	2	0
1	1	0	1	0	1	0	1	1	0	1	1	0	0	1	1	0	1	0	1	0	0	1	1	0	1	24	0	0	0	0	0	0	0	0	1	1	1	1	1	Ariwara	0	0	0	1	1	Catholique	2	0
1	3	0	1	0	1	1	1	0	1	1	1	0	0	1	0	1	1	1	1	0	1	0	1	0	1	35	1	1	0	0	1	1	0	0	1	1	1	1	2	Ariwara	0	0	0	3	3	Catholique	1	0
1	1	0	1	0	1	0	1	0	1	0	1	0	0	1	1	1	1	1	1	0	1	0	1	0	1	45	1	1	0	0	1	0	0	0	1	1	0	0	1	Ariwara	0	0	0	1	3	Catholique	2	0
1	1	1	1	0	1	0	1	0	1	0	1	0	1	0	1	0	1	0	1	0	1	0	1	1	0	35	1	0	0	0	1	0	0	0	1	1	1	1	2	Ariwara	0	1		3	2	Protestant	3	0
1	3	0	1	0	1	0	1	0	1	0	1	0	0	1	0	1	1	1	1	0	1	0	1	0	1	20	1	0	1	1	1	0	0	0	1	1	0	0	1	Ariwara	0	1		1	3	Protestant	2	1	PC
1	2	0	1	0	1	0	1	0	1	0	1	0	0	1	1	1	1	1	1	1	1	1	1	0	1	20	1	1	0	0	1	1	0	0	1	1	1	1	1	Ariwara	0	0	0	1	1	Catholique	2	1	PC
1	3	0	1	0	1	0	1	1	1	0	1	0	0	1	0	1	0	1	1	0	1	0	1	0	1	25	1	0	1	0	1	0	0	0	1	1	0	0	2	Ariwara	0	0	0	3	2	Protestant	2	1	PC
1	1	0	1	0	1	0	1	0	1	0	1	0	0	1	1	1	1	0	1	0	1	0	1	0	1	20	1	1	0	0	1	0	0	0	1	1	0	0	2	Ariwara	0	1		1	1	Catholique	2	1	PC
1	1	1	1	0	1	0	1	0	1	0	1	0	1	0	1	0	1	0	1	0	1	0	1	1	0	18	1	0	0	0	1	0	0	0	1	1	1	1	1	Ariwara	0	1		1	2	Protestant	2	1	PC
1	3	0	1	0	1	1	1	0	1	0	1	0	1	1	0	1	0	1	1	0	1	0	1	0	1	20	1	0	0	0	1	0	0	0	1	1	1	1	1	Ariwara	0	1		3	2	Catholique	2	1	PC
1	1	0	1	1	1	0	1	0	1	0	1	0	0	1	0	1	1	0	1	0	1	0	1	0	1	19	1	0	0	1	1	0	0	0	1	1	0	0	1	Ariwara	0	1		1	1	Protestant	2	1	PC
1	3	0	1	0	1	0	1	1	1	0	1	0	1	0	0	1	0	1	1	0	1	0	1	0	1	20	1	1	0	0	1	0	0	0	1	1	0	0	1	Ariwara	0	1		3	2	Protestant	2	1	PC
1	1	0	1	0	1	0	1	0	1	0	1	0	0	1	0	1	0	1	1	0	1	0	1	0	1	25	1	0	0	1	1	0	0	1	1	1	1	1	2	Ariwara	0	1		1	2	Protestant	2	1	PC
1	3	0	1	0	1	0	1	0	1	0	1	0	0	1	1	1	1	1	1	0	1	0	1	0	1	20	1	0	0	1	1	0	0	0	1	1	0	0	2	Ariwara	0	1		3	2	Protestant	2	1	PC
1	1	1	1	0	1	0	1	0	1	0	1	0	1	0	1	0	1	0	1	0	1	0	1	1	0	20	1	0	0	0	1	0	0	0	1	1	1	1	1	Ariwara	0	1		1	1	Catholique	2	1	PC
1	1	0	1	0	1	1	1	1	1	1	1	0	0	1	1	0	1	1	1	0	1	0	1	1	1	20	1	0	0	0	1	0	0	0	1	1	1	1	2	Ariwara	0	1		3	2	Protestant	2	1	PC
1	3	0	1	0	1	0	1	0	1	0	1	0	0	1	0	1	0	1	1	0	1	0	1	0	1	18	1	1	0	0	1	1	0	0	1	1	1	1	1	Ariwara	0	1		1	1	Catholique	2	1	PC
1	3	0	1	0	1	0	1	0	1	0	0	1	1	1	1	1	0	1	1	0	1	0	1	0	1	26	1	0	0	0	1	0	0	0	1	1	1	1	1	Ariwara	0	1		1	2	Protestant	2	1	PC
1	3	0	1	0	1	1	1	0	1	0	1	0	1	0	1	1	0	1	1	0	1	0	1	0	1	22	1	0	0	1	1	0	0	1	1	1	1	1	1	Ariwara	0	1		1	1	Catholique	2	1	PC
1	1	0	1	0	1	0	1	0	1	0	1	0	0	1	1	0	1	0	0	1	1	0	1	0	1	25	1	0	0	0	1	0	0	0	1	1	1	1	1	Ariwara	0	1		1	1	Protestant	2	1	PC
1	3	0	1	0	1	1	1	1	1	0	1	0	0	1	1	1	1	1	1	0	1	0	1	0	1	18	1	0	0	0	1	0	0	0	1	1	1	1	1	Ariwara	0	1		1	1	Catholique	2	1	PC
1	1	1	1	0	1	0	1	0	1	0	1	0	0	1	0	1	1	1	1	0	1	0	1	0	1	20	1	0	1	1	1	0	1	0	1	0	1	0	1	Ariwara	0	1		1	1	Protestant	2	1	PC
1	1	0	1	0	1	0	1	0	1	0	1	0	0	1	0	1	1	0	1	0	1	0	1	0	1	20	1	0	0	0	1	0	0	0	1	1	1	1	1	Ariwara	0	1		1	1	Protestant	2	1	PC
1	3	0	1	0	1	0	1	1	1	1	0	1	1	0	1	0	1	0	1	0	1	0	1	0	1	20	1	0	0	1	1	0	0	0	1	1	0	0	1	Ariwara	0	1		1	2	Protestant	2	1	PC
1	3	0	1	0	1	0	0	1	1	0	1	0	1	1	1	1	1	0	1	0	1	0	1	0	1	21	1	0	0	0	1	0	0	0	1	1	1	1	1	Ariwara	0	1		1	3	Protestant	2	1	PC
1	1	1	1	0	1	0	1	0	1	0	1	0	1	0	1	0	1	0	1	0	1	0	1	1	0	27	1	0	0	1	1	0	0	1	1	1	1	1	1	Ariwara	0	1		1	2	Catholique	2	1	PC
1	3	0	1	0	1	0	1	0	1	0	1	0	1	0	1	0	1	0	1	0	1	0	1	1	0	30	1	1	0	1	1	1	0	0	1	0	1	0	1	Ariwara	0	1		1	2	Protestant	2	1	PC
1	3	0	1	1	1	0	1	0	1	0	1	0	0	1	0	1	1	1	1	0	1	0	1	0	1	28	1	0	0	0	1	0	0	0	1	1	1	1	1	Ariwara	0	1		1	1	Protestant	2	0
1	3	0	1	0	1	0	1	0	1	0	1	0	0	1	0	1	0	1	1	0	1	0	1	0	1	28	1	0	0	1	1	0	0	0	1	1	0	0	1	Ariwara	0	1		1	3	Catholique	2	1	ps
1	3	1	1	0	1	0	1	0	1	0	1	0	1	0	1	0	1	0	1	0	1	0	1	1	0	21	1	0	0	0	1	0	0	0	1	1	1	1	2	Ariwara	0	1		1	3	Autres	2	1	ps
1	1	0	1	0	1	0	1	0	1	0	1	0	0	1	1	0	1	1	1	0	1	0	1	0	1	20	1	0	0	1	1	0	0	0	1	1	0	0	1	Ariwara	0	1		1	3	Islam	2	1	ps
0	3	0	1	0	1	0	1	0	1	0	1	0	0	1	0	1	0	1	1	0	1	0	1	0	1	22	1	0	0	1	1	0	1	0	1	0	1	0	1	Ariwara	0	1		1	2	Catholique	2	1	ps
1	1	1	1	0	1	0	1	0	1	0	1	0	0	1	0	1	0	1	1	0	1	0	1	0	1	27	1	0	0	0	1	0	0	0	1	1	1	1	2	Ariwara	0	1		3	3	Autres	2	1	ps
1	3	0	1	0	1	0	1	0	1	0	1	0	0	1	0	1	1	1	1	1	1	0	1	0	1	20	1	0	0	1	1	0	0	1	1	1	1	1	2	Ariwara	0	1		3	2	Catholique	2	1	ps
1	3	0	1	0	1	0	1	0	1	0	1	0	0	1	0	1	0	0	1	0	1	0	1	0	1	20	1	1	0	1	1	1	0	0	1	0	1	0	2	Ariwara	0	0	1	3	2	Autres	2	1	ps
1	3	1	1	0	1	0	1	0	1	0	1	0	1	0	0	1	0	1	1	0	1	0	1	0	1	21	1	0	1	1	1	0	1	0	1	0	1	0	1	Ariwara	0	0	0	1	1	Catholique	2	0
1	1	1	1	0	1	0	1	0	1	0	1	1	0	1	1	1	1	1	1	0	1	0	1	1	1	20	1	0	0	0	1	0	0	0	1	1	1	1	2	Ariwara	0	1		1	3	Islam	2	1	ps
1	1	0	1	0	1	0	1	0	1	0	1	0	0	1	0	1	0	1	1	1	1	1	1	0	1	20	1	1	0	1	1	0	1	0	1	0	1	0	2	Ariwara	0	0	0	3	2	Autres	2	1	ps
1	3	0	1	0	1	0	1	0	1	0	1	0	0	1	0	1	1	1	1	0	1	0	1	0	1	25	1	0	0	0	1	0	0	0	1	1	1	1	1	Ariwara	0	0	0	1	3	Autres	2	1	ps
1	3	1	1	1	1	0	1	0	1	0	1	1	0	1	1	1	1	1	1	1	1	0	1	1	1	20	1	0	0	1	1	0	0	0	1	1	0	0	2	Ariwara	0	1		3	2	Protestant	2	0
1	1	0	1	0	1	0	1	0	1	0	1	0	1	0	0	1	1	0	1	0	1	0	1	0	1	20	1	0	0	0	1	0	0	0	1	1	1	1	2	Ariwara	0	0	0	3	2	Protestant	2	0
1	3	1	1	0	1	0	1	0	1	1	1	1	1	1	1	1	0	1	1	0	1	0	1	1	1	23	1	0	0	1	1	0	0	0	1	1	0	0	1	Ariwara	0	1		3	2	Catholique	2	0
1	1	1	1	0	1	0	1	0	1	0	1	0	0	0	1	0	1	0	1	0	1	0	1	1	0	20	1	0	0	0	1	0	0	0	1	1	1	1	2	Ariwara	0	1		3	2	Protestant	2	0
1	3	0	1	1	1	0	1	1	1	0	1	1	0	1	0	1	1	1	1	0	1	0	1	0	1	19	1	0	0	0	1	0	0	0	1	1	1	1	1	Ariwara	0	0	1	3	2	Catholique	2	0
1	3	0	1	0	1	0	1	0	1	0	1	0	1	1	0	1	0	1	1	0	1	0	1	0	1	30	1	0	0	0	1	0	0	0	1	1	1	1	1	Ariwara	0	0	1	3	2	Protestant	3	0
1	3	0	1	0	1	0	1	0	1	0	1	0	0	1	0	1	0	1	1	0	1	0	1	0	1	35	1	0	0	1	1	0	1	0	1	0	1	0	1	Ariwara	0	1		1	2	Protestant	3	0
1	1	1	1	0	1	0	1	0	1	0	1	0	1	0	1	0	1	0	1	0	1	0	1	1	0	33	1	0	0	0	1	0	0	0	1	1	1	1	1	Ariwara	0	0	1	3	2	Protestant	3	0
1	1	0	1	0	1	0	1	0	1	0	1	0	1	1	1	1	1	0	1	0	1	0	1	1	1	30	1	0	0	0	1	0	0	0	1	1	1	1	1	Ariwara	0	1		1	1	Protestant	2	0
[truncated: 27 more columns]
